# Supplementary material for: Osteoblasts impair cholesterol synthesis in chondrocytes via Notch1 signalling
Source: Cell Prolif. 2021 Nov 2;54(12):e13156. doi: 10.1111/cpr.13156 (PMC8666287; doi:10.1111/cpr.13156)
Supplement: Supplementary file 2 — Data S1 [file CPR-54-e13156-s002.xls]

## Sheet: lipid metabolism-related
ensembl_id	gene_name	gene_biotype	description	log2FoldChange	pvalue	padj	control1_FPKM	control2_FPKM	control3_FPKM	treated1_FPKM	treated2_FPKM	treated3_FPKM		Fold changes
ENSMUSG00000002289	Angptl4	protein_coding	angiopoietin-like 4	2.15516	4.43042e-47	1.5563e-43	5.81967	5.60585	5.40857	25.021	22.004	27.5048		4.45417
ENSMUSG00000019577	Pdk4	protein_coding	pyruvate dehydrogenase kinase, isoenzyme 4	1.08621	4.84226e-07	3.33522e-05	1.35059	1.62091	1.2776	2.909	2.61502	3.43138		2.12316
ENSMUSG00000006494	Pdk1	protein_coding	pyruvate dehydrogenase kinase, isoenzyme 1	0.840604	2.10127e-24	1.34204e-21	12.3739	11.6528	11.4475	21.6888	20.4134	21.0513		1.7908
ENSMUSG00000007480	Mc5r	protein_coding	melanocortin 5 receptor	0.820525	0.00607275	0.0452454	1.63996	1.91987	1.27557	3.01097	2.26265	3.17672		1.76605
ENSMUSG00000031557	Plekha2	protein_coding	pleckstrin homology domain-containing, family A (phosphoinositide binding specific) member 2	0.771802	2.12816e-09	2.71843e-07	1.54105	1.55052	1.41228	2.64154	2.45358	2.53754		1.7074
ENSMUSG00000027932	Slc27a3	protein_coding	solute carrier family 27 (fatty acid transporter), member 3	0.64261	2.96924e-12	6.04649e-10	15.2324	16.4816	17.0355	25.8625	25.4884	24.3164		1.56115
ENSMUSG00000026077	Npas2	protein_coding	neuronal PAS domain protein 2	0.577615	0.00973604	0.0106377	0.832506	0.636692	0.806002	1.25401	1.12369	0.999077		1.49238
ENSMUSG00000046491	C1qtnf2	protein_coding	C1q and tumor necrosis factor related protein 2	0.506202	0.00385421	0.0344277	17.1102	19.527	17.1171	21.6963	25.7803	28.4384		1.42031
ENSMUSG00000024087	Cyp1b1	protein_coding	cytochrome P450, family 1, subfamily b, polypeptide 1	0.487336	2.79104e-11	4.90211e-09	15.4351	14.6252	14.8408	20.1273	21.4598	21.0114		1.40185
ENSMUSG00000072949	Acot1	protein_coding	acyl-CoA thioesterase 1	0.456396	0.00236487	0.0378892	2.74791	3.10182	2.7072	4.02195	4.13181	3.50887		1.37211
ENSMUSG00000029659	Medag	protein_coding	mesenteric estrogen dependent adipogenesis	0.455689	2.46728e-05	0.000993346	3.5848	3.49863	3.74675	4.82408	5.15865	4.7988		1.37144
ENSMUSG00000063415	Cyp26b1	protein_coding	cytochrome P450, family 26, subfamily b, polypeptide 1	0.438508	0.00545491	0.00694266	1.96247	1.93104	2.0698	2.43001	2.58884	3.02413		1.3552
ENSMUSG00000040612	Ildr2	protein_coding	immunoglobulin-like domain containing receptor 2	0.43639	0.00748703	0.00873031	1.69727	1.4181	1.36149	2.03453	1.89168	2.09433		1.35321
ENSMUSG00000043421	Hilpda	protein_coding	hypoxia inducible lipid droplet associated	0.422514	0.0253655	0.0201818	10.4465	8.09024	8.55789	11.1181	11.8427	13.1659		1.34026
ENSMUSG00000031808	Slc27a1	protein_coding	solute carrier family 27 (fatty acid transporter), member 1	0.405225	0.037855	0.0255353	9.82039	13.3347	13.3896	17.2555	15.2558	15.5722		1.3243
ENSMUSG00000053898	Ech1	protein_coding	enoyl coenzyme A hydratase 1, peroxisomal	0.368934	4.10422e-09	4.84608e-07	32.6751	31.4751	32.1233	41.3909	41.7517	40.4754		1.2914
ENSMUSG00000030688	Stard10	protein_coding	START domain containing 10	0.352826	0.000230023	0.00620355	10.4976	10.5586	11.6098	14.0107	13.8019	13.6835		1.27706
ENSMUSG00000022235	Cmbl	protein_coding	carboxymethylenebutenolidase-like (Pseudomonas)	0.347021	0.0369898	0.025218	5.94422	5.59511	5.36875	7.17241	6.33035	7.86216		1.27193
ENSMUSG00000026482	Rgl1	protein_coding	ral guanine nucleotide dissociation stimulator,-like 1	0.343407	9.1577e-07	5.79732e-05	6.5125	6.63116	6.4774	8.09969	8.18716	8.46287		1.26875
ENSMUSG00000019256	Ahr	protein_coding	aryl-hydrocarbon receptor	0.334266	0.00290205	0.0439142	5.3284	4.82394	4.74675	6.5257	6.06736	6.07509		1.26074
ENSMUSG00000002249	Tead3	protein_coding	TEA domain family member 3	0.331411	0.0131239	0.0101155	3.15513	3.70926	3.53223	4.65316	4.0714	4.27151		1.25824
ENSMUSG00000045248	Med26	protein_coding	mediator complex subunit 26	0.331403	0.018792	0.0107436	3.85945	4.66372	4.47712	5.55407	5.12442	5.57639		1.25824
ENSMUSG00000028076	Cd1d1	protein_coding	CD1d1 antigen	0.311488	0.00685366	0.0816801	4.98352	5.59803	5.25134	6.40811	6.36556	6.75544		1.24099
ENSMUSG00000024055	Cyp4f13	protein_coding	cytochrome P450, family 4, subfamily f, polypeptide 13	0.30872	0.0236053	0.19385	4.5305	5.60774	5.02391	6.19917	5.99547	6.46689		1.23861
ENSMUSG00000015243	Abca1	protein_coding	ATP-binding cassette, sub-family A (ABC1), member 1	0.305422	4.90524e-07	3.36213e-05	8.52729	8.37372	8.31076	10.1081	10.3296	10.5413		1.23578
ENSMUSG00000030917	Tmem159	protein_coding	transmembrane protein 159	0.273003	0.0112047	0.0117579	7.74758	7.42561	7.85281	9.18646	8.89121	9.59317		1.20832
ENSMUSG00000020097	Sgpl1	protein_coding	sphingosine phosphate lyase 1	-0.260668	0.0201529	0.0175772	19.1755	17.7355	16.3185	14.5839	15.1498	14.4481		0.834702
ENSMUSG00000022404	Slc25a17	protein_coding	solute carrier family 25 (mitochondrial carrier, peroxisomal membrane protein), member 17	-0.27343	0.0249051	0.0199863	24.2989	20.8211	21.8114	17.6518	19.3935	18.038		0.82735
ENSMUSG00000019806	Aig1	protein_coding	androgen-induced 1	-0.277119	0.00495828	0.0650503	5.84565	5.96085	5.47588	4.49255	4.99203	4.69779		0.825238
ENSMUSG00000027313	Chac1	protein_coding	ChaC, cation transport regulator 1	-0.285239	0.000955623	0.019046	54.3608	56.6809	56.1376	46.7181	47.1636	42.497		0.820605
ENSMUSG00000037470	Uggt1	protein_coding	UDP-glucose glycoprotein glucosyltransferase 1	-0.285325	9.99827e-05	0.00315698	25.0187	23.4708	23.0125	19.4481	19.6215	19.2706		0.820557
ENSMUSG00000046027	Stard5	protein_coding	StAR-related lipid transfer (START) domain containing 5	-0.291313	0.0217215	0.0185454	5.25149	6.20385	6.20803	4.73153	4.99119	4.62848		0.817158
ENSMUSG00000034853	Acot11	protein_coding	acyl-CoA thioesterase 11	-0.303279	0.0170488	0.0155961	4.81517	5.57826	5.32012	4.0733	4.03138	4.55477		0.810408
ENSMUSG00000034875	Nudt19	protein_coding	nudix (nucleoside diphosphate linked moiety X)-type motif 19	-0.307282	0.0390894	0.0261421	8.63191	7.25394	7.80112	5.96047	6.91404	6.17545		0.808163
ENSMUSG00000040111	Gramd1b	protein_coding	GRAM domain containing 1B	-0.307385	0.00256958	0.040251	3.93245	4.29299	4.23158	3.50427	3.15227	3.34579		0.808105
ENSMUSG00000020538	Srebf1	protein_coding	sterol regulatory element binding transcription factor 1	-0.316021	0.00022485	0.00609917	40.4391	45.1646	44.7934	35.3848	35.1186	33.6163		0.803282
ENSMUSG00000026675	Hsd17b7	protein_coding	hydroxysteroid (17-beta) dehydrogenase 7	-0.317959	0.0216618	0.0185253	3.80307	3.33612	3.2632	2.62425	2.90269	2.77369		0.802204
ENSMUSG00000021670	Hmgcr	protein_coding	3-hydroxy-3-methylglutaryl-Coenzyme A reductase	-0.333643	1.67787e-05	0.000710115	6.86534	6.82767	6.61085	5.16875	5.47267	5.38068		0.79353
ENSMUSG00000037710	Cisd1	protein_coding	CDGSH iron sulfur domain 1	-0.333848	0.0480729	0.0294414	28.8633	24.3601	21.9496	19.2679	20.1737	19.8705		0.793418
ENSMUSG00000033105	Lss	protein_coding	lanosterol synthase	-0.337407	0.00537896	0.0386472	3.11004	3.14861	3.51835	2.55875	2.73528	2.40294		0.791463
ENSMUSG00000002797	Ggct	protein_coding	gamma-glutamyl cyclotransferase	-0.339465	0.00169613	0.015536	1.09291	1.08163	0.997174	0.812224	0.851372	0.82752		0.790334
ENSMUSG00000048065	Cyb5r2	protein_coding	cytochrome b5 reductase 2	-0.354326	0.00253916	0.039908	8.26549	9.46042	8.27392	6.85908	6.74479	6.59973		0.782235
ENSMUSG00000031349	Nsdhl	protein_coding	NAD(P) dependent steroid dehydrogenase-like	-0.359403	0.0415571	0.0270709	4.64452	3.79801	3.99216	3.54276	3.0426	3.04267		0.779487
ENSMUSG00000079057	Cyp4v3	protein_coding	cytochrome P450, family 4, subfamily v, polypeptide 3	-0.370822	0.000542012	0.0121853	4.64352	4.69869	4.98837	3.67515	3.79195	3.55789		0.773342
ENSMUSG00000027195	Hsd17b12	protein_coding	hydroxysteroid (17-beta) dehydrogenase 12	-0.375012	0.00834451	0.0352795	26.2367	22.2061	21.893	17.0758	17.8932	18.976		0.771099
ENSMUSG00000027068	Dhrs9	protein_coding	dehydrogenase/reductase (SDR family) member 9	-0.378767	0.0159366	0.0148787	26.6358	22.2271	20.8649	17.526	18.5709	17.2452		0.769095
ENSMUSG00000024899	Papss2	protein_coding	3'-phosphoadenosine 5'-phosphosulfate synthase 2	-0.384873	7.41956e-09	7.95818e-07	132.281	123.809	125.397	98.1183	97.1521	95.2338		0.765847
ENSMUSG00000039047	Pigk	protein_coding	phosphatidylinositol glycan anchor biosynthesis, class K	-0.38492	0.000456088	0.0107345	11.8506	10.7216	10.3029	8.06568	8.68951	8.28373		0.765821
ENSMUSG00000026385	Dbi	protein_coding	diazepam binding inhibitor	-0.403557	0.000104537	0.00324967	231.091	202.38	208.14	154.933	165.319	162.171		0.755992
ENSMUSG00000058454	Dhcr7	protein_coding	7-dehydrocholesterol reductase	-0.405342	5.91685e-06	0.000292738	5.38631	5.73701	5.31742	4.07055	4.11092	4.15614		0.755057
ENSMUSG00000024378	Stard4	protein_coding	StAR-related lipid transfer (START) domain containing 4	-0.409974	2.83174e-05	0.00111453	8.96497	8.15857	8.07903	6.20015	6.35788	6.30321		0.752637
ENSMUSG00000031924	Cyb5b	protein_coding	cytochrome b5 type B	-0.415824	1.81959e-11	3.3204e-09	33.0808	33.8287	32.1212	24.0615	24.7118	25.0304		0.749591
ENSMUSG00000052914	Cyp2j6	protein_coding	cytochrome P450, family 2, subfamily j, polypeptide 6	-0.425359	0.00425519	0.00586749	5.43361	4.60966	4.685	3.61741	3.42665	3.85951		0.744654
ENSMUSG00000024665	Fads2	protein_coding	fatty acid desaturase 2	-0.428087	1.19224e-07	9.57263e-06	31.6802	34.2368	34.4274	24.5839	24.8795	24.6936		0.743247
ENSMUSG00000015568	Lpl	protein_coding	lipoprotein lipase	-0.431905	0.0117408	0.0121929	7.45244	6.36127	5.65094	5.01545	4.80344	4.5295		0.741282
ENSMUSG00000022463	Srebf2	protein_coding	sterol regulatory element binding factor 2	-0.435124	1.65434e-09	2.19294e-07	21.7082	22.8782	22.8908	16.7849	17.0326	15.7988		0.73963
ENSMUSG00000010663	Fads1	protein_coding	fatty acid desaturase 1	-0.445644	7.4901e-12	1.38478e-09	37.8029	38.1246	36.6129	27.0578	28.3053	26.7963		0.734256
ENSMUSG00000027698	Nceh1	protein_coding	neutral cholesterol ester hydrolase 1	-0.459834	0.00189965	0.0323539	4.64009	4.12554	3.85378	2.87275	3.25732	2.99618		0.72707
ENSMUSG00000035722	Abca7	protein_coding	ATP-binding cassette, sub-family A (ABC1), member 7	-0.463567	0.00819703	0.00939449	2.78294	3.10849	3.74921	2.28732	2.28075	2.38507		0.725191
ENSMUSG00000025950	Idh1	protein_coding	isocitrate dehydrogenase 1 (NADP+), soluble	-0.463957	7.24559e-05	0.00244143	50.3305	43.6881	45.7341	32.0631	35.679	33.0398		0.724995
ENSMUSG00000025203	Scd2	protein_coding	stearoyl-Coenzyme A desaturase 2	-0.491289	1.84409e-20	8.35847e-18	134.674	131.826	128.319	93.7605	93.5615	91.9371		0.711389
ENSMUSG00000032348	Gsta4	protein_coding	glutathione S-transferase, alpha 4	-0.503179	0.000903606	0.0181121	19.3931	17.5496	17.531	11.6686	14.3397	12.2398		0.70555
ENSMUSG00000032018	Sc5d	protein_coding	sterol-C5-desaturase	-0.505095	1.10803e-09	1.52636e-07	14.3534	13.3235	14.1321	9.47797	9.85443	9.97016		0.704614
ENSMUSG00000022351	Sqle	protein_coding	squalene epoxidase	-0.506713	8.02363e-06	0.000388759	11.6506	12.0839	10.7114	7.5257	8.0818	8.49903		0.703824
ENSMUSG00000025150	Cbr2	protein_coding	carbonyl reductase 2	-0.509513	1.81379e-05	0.000760765	71.8691	66.4568	63.9903	44.3159	50.9481	46.0971		0.70246
ENSMUSG00000021273	Fdft1	protein_coding	farnesyl diphosphate farnesyl transferase 1	-0.526805	1.32481e-06	7.78869e-05	9.28908	8.59511	8.8863	5.82744	6.60507	6.05536		0.69409
ENSMUSG00000002831	Plin4	protein_coding	perilipin 4	-0.546477	2.87306e-05	0.00112763	6.03731	6.4545	6.27249	4.09261	4.76065	3.92512		0.68469
ENSMUSG00000028167	Bdh2	protein_coding	3-hydroxybutyrate dehydrogenase, type 2	-0.590729	0.00252154	0.0396754	2.27321	2.02467	1.72542	1.24732	1.31583	1.41259		0.664007
ENSMUSG00000041220	Elovl6	protein_coding	ELOVL family member 6, elongation of long chain fatty acids (yeast)	-0.614783	8.96195e-09	9.19156e-07	13.927	12.3325	12.4156	8.07822	8.46868	8.57204		0.653028
ENSMUSG00000037053	Azgp1	protein_coding	alpha-2-glycoprotein 1, zinc	-0.667956	4.40618e-07	3.09556e-05	8.423	8.08763	8.01916	4.96089	4.87322	5.51774		0.629398
ENSMUSG00000093930	Hmgcs1	protein_coding	3-hydroxy-3-methylglutaryl-Coenzyme A synthase 1	-0.680309	5.18507e-08	4.73088e-06	15.2129	13.1907	12.8377	8.48519	8.67553	8.43248		0.624032
ENSMUSG00000001467	Cyp51	protein_coding	cytochrome P450, family 51	-0.69339	4.31198e-09	4.97883e-07	15.7695	14.1896	13.4466	9.00531	9.05562	8.62736		0.618399
ENSMUSG00000037071	Scd1	protein_coding	stearoyl-Coenzyme A desaturase 1	-0.707908	1.15735e-16	3.5591e-14	28.0693	26.5581	26.1812	15.6461	16.5605	16.994		0.612207
ENSMUSG00000008035	Mid1ip1	protein_coding	Mid1 interacting protein 1 (gastrulation specific G12-like (zebrafish))	-0.716261	6.96926e-11	1.20895e-08	8.30945	8.21562	8.32168	4.98226	5.23628	4.82272		0.608673
ENSMUSG00000029167	Ppargc1a	protein_coding	peroxisome proliferative activated receptor, gamma, coactivator 1 alpha	-0.728901	8.92861e-07	5.76824e-05	5.56653	5.18685	4.69819	2.80389	3.17179	3.2983		0.603363
ENSMUSG00000034926	Dhcr24	protein_coding	24-dehydrocholesterol reductase	-0.730835	5.71052e-12	1.0843e-09	9.95704	11.2012	10.6617	6.54525	6.01964	6.48544		0.602555
ENSMUSG00000029361	Nos1	protein_coding	nitric oxide synthase 1, neuronal	-0.732787	1.99851e-09	2.57624e-07	1.1128	1.12279	1.10185	0.67823	0.651207	0.665703		0.60174
ENSMUSG00000058258	Idi1	protein_coding	isopentenyl-diphosphate delta isomerase	-0.80506	0.000297179	0.00756462	2.95869	2.62388	2.06991	1.44187	1.3931	1.51609		0.572338
ENSMUSG00000031604	Msmo1	protein_coding	methylsterol monoxygenase 1	-0.813688	2.94726e-13	6.47062e-11	7.94159	7.31386	7.37069	4.10699	4.59176	4.1066		0.568926
ENSMUSG00000032193	Ldlr	protein_coding	low density lipoprotein receptor	-0.816345	1.56627e-18	5.94801e-16	7.75618	8.32303	8.00219	4.43689	4.83608	4.32539		0.567879
ENSMUSG00000045294	Insig1	protein_coding	insulin induced gene 1	-0.853678	3.29279e-17	1.10159e-14	22.0224	21.6969	20.3288	11.1633	12.4944	11.5935		0.553372
ENSMUSG00000052131	Akr1b7	protein_coding	aldo-keto reductase family 1, member B7	-0.959306	0.0119062	0.012247	1.34923	0.781906	1.06573	0.634535	0.488681	0.506657		0.514304
ENSMUSG00000028773	Fabp3	protein_coding	fatty acid binding protein 3, muscle and heart	-1.0144	2.28394e-17	8.02289e-15	21.1623	21.4088	20.5218	9.8336	10.3446	10.8927		0.495035
ENSMUSG00000028927	Padi2	protein_coding	peptidyl arginine deiminase, type II	-1.33385	3.83254e-37	5.38511e-34	21.5088	22.1329	21.024	8.9956	8.71631	7.78431		0.396709
ENSMUSG00000046598	Bdh1	protein_coding	3-hydroxybutyrate dehydrogenase, type 1	-1.42746	2.29833e-20	1.00918e-17	4.04644	4.53175	4.27376	1.47254	1.78183	1.50238		0.371784

## Sheet: signalling pathway-related
ensembl_id	gene_name	gene_biotype	description	log2FoldChange	pvalue	padj	control1_FPKM	control2_FPKM	control3_FPKM	treated1_FPKM	treated2_FPKM	treated3_FPKM		Fold changes
ENSMUSG00000053175	Bcl3	protein_coding	B cell leukemia/lymphoma 3	1.04323	0.000165938	0.00474866	1.11017	1.83953	1.37111	3.2842	2.63047	2.91735		2.06083
ENSMUSG00000053113	Socs3	protein_coding	suppressor of cytokine signaling 3	1.0007	1.01042e-13	2.32745e-11	3.78634	4.31503	4.02064	8.30039	7.39104	8.40469		2.00096
ENSMUSG00000031805	Jak3	protein_coding	Janus kinase 3	0.990342	0.00463454	0.0421967	0.993657	1.99909	1.79286	3.47994	2.79938	3.16055		1.98666
ENSMUSG00000081683	Fzd10	protein_coding	frizzled class receptor 10	0.824301	0.00014818	0.00432864	0.613621	0.672417	0.612088	1.08741	1.02728	1.22317		1.77068
ENSMUSG00000020941	Map3k14	protein_coding	mitogen-activated protein kinase kinase kinase 14	0.71091	0.00014653	0.00428935	0.859278	0.854958	1.10764	1.49457	1.48456	1.62257		1.63684
ENSMUSG00000031169	Porcn	protein_coding	porcupine homolog (Drosophila)	0.582797	0.00129103	0.0240906	3.02833	3.68779	4.05658	4.97128	5.71747	5.368		1.49775
ENSMUSG00000026923	Notch1	protein_coding	notch 1	-0.645981	0.00617604	0.0268181	2.65305	3.27898	3.06136	1.82565	1.87665	2.045		0.639058
ENSMUSG00000028832	Stmn1	protein_coding	stathmin 1	-0.582098	4.87703e-09	5.52757e-07	12.5434	12.5072	13.171	8.47666	8.77226	8.14661		0.667992
ENSMUSG00000007279	Scube2	protein_coding	signal peptide, CUB domain, EGF-like 2	-0.588389	0.0308243	0.0227741	1.23785	1.64441	1.93478	1.19987	1.06519	0.91814		0.665085
ENSMUSG00000040289	Hey1	protein_coding	hairy/enhancer-of-split related with YRPW motif 1	-0.599113	0.0046611	0.0324057	1.14016	1.19921	1.09909	0.649449	0.805269	0.807557		0.66016
ENSMUSG00000028698	Pik3r3	protein_coding	phosphatidylinositol 3 kinase, regulatory subunit, polypeptide 3 (p55)	-0.599638	0.000591881	0.0129946	4.64075	3.67662	4.05511	2.45386	2.75598	2.91603		0.65992
ENSMUSG00000063060	Sox7	protein_coding	SRY (sex determining region Y)-box 7	-0.686194	0.00302853	0.0225153	0.967211	1.53187	1.27693	0.942708	0.619865	0.762346		0.621491
ENSMUSG00000020140	Lgr5	protein_coding	leucine rich repeat containing G protein coupled receptor 5	-0.711584	2.06559e-15	5.80472e-13	3.58803	3.77924	3.68623	2.23118	2.33388	2.14598		0.610649
ENSMUSG00000018822	Sfrp5	protein_coding	secreted frizzled-related sequence protein 5	-0.720654	0.00136615	0.0250597	3.89524	4.72056	4.5575	3.16208	2.52597	2.24171		0.606822
ENSMUSG00000028175	Depdc1a	protein_coding	DEP domain containing 1a	-0.947042	1.15178e-05	0.000517051	0.986899	1.08237	1.00947	0.499856	0.540035	0.54932		0.518695
ENSMUSG00000025407	Gli1	protein_coding	GLI-Kruppel family member GLI1	-1.15573	1.5533e-08	1.54791e-06	1.13565	1.41279	1.45246	0.615546	0.559787	0.609072		0.448838
